# Supplementary material for: Tailoring the Emission Wavelength of Color Centers in Hexagonal Boron Nitride for Quantum Applications
Source: Nanomaterials (Basel). 2022 Jul 15;12(14):2427. doi: 10.3390/nano12142427 (PMC9323195; doi:10.3390/nano12142427)
Supplement: Supplementary file 1 [file nanomaterials-12-02427-s001.zip]

Archive with 1 entries (1 files):
- nanomaterials-1804730-supplementary.pdf
